# Supplementary material for: Comparison of Storage-Related Volatile Profiles and Sensory Properties of Cookies Containing Xylitol or Sucrose
Source: Foods. 2023 Nov 26;12(23):4270. doi: 10.3390/foods12234270 (PMC10706587; doi:10.3390/foods12234270)
Supplement: Supplementary file 1 [file foods-12-04270-s001.zip]

Archive with 1 entries (1 files):
- foods-2680973-supplementary.pdf
